# Supplementary material for: Opportunities and Challenges in Cross-Country Collaboration: Insights from the Beneluxa Initiative
Source: J Mark Access Health Policy. 2024 Jul 9;12(3):144–57. doi: 10.3390/jmahp12030012 (PMC11270242; doi:10.3390/jmahp12030012)
Supplement: Supplementary file 1 [file jmahp-12-00012-s001.zip]

Archive with 1 entries (1 files):
- jmahp-2979448-supplementary.pdf
